# Supplementary material for: Next-generation Sequencing and Other Second Tier Tests in Newborn Screening for (X-linked) Agammaglobulinemia
Source: J Clin Immunol. 2025 Nov 8;45(1):154. doi: 10.1007/s10875-025-01927-6 (PMC12594685; doi:10.1007/s10875-025-01927-6)
Supplement: Supplementary file 1 — ESM1 (19.7 KB) [file 10875_2025_1927_MOESM1_ESM.xlsx]

## Sheet: Sheet1
IUIS main tables	subcategory	Gene	Coding for	OMIM	inheritance	Phenotype disorder
Table 3 Predominantly antibody deficiencies	1. Severe reduction in all serum immunoglobulin isotypes with profoundly decreased or absent B cells, agammaglobulinemia	BTK	Tyrosine-protein kinase BTK isoform 1	300300	XL	X-linked agammaglobulinemia
Table 3 Predominantly antibody deficiencies	1. Severe reduction in all serum immunoglobulin isotypes with profoundly decreased or absent B cells, agammaglobulinemia	IGHM	IMMUNOGLOBULIN HEAVY CHAIN CONSTANT REGION MU	147020	AR	Agammaglobulinemia
Table 3 Predominantly antibody deficiencies	1. Severe reduction in all serum immunoglobulin isotypes with profoundly decreased or absent B cells, agammaglobulinemia	IGLL1 (LAMBDA-5)	Immunoglobulin lambda-like polypeptide 1 isoform a precursor	146770	AR	Agammaglobulinemia
Table 3 Predominantly antibody deficiencies	1. Severe reduction in all serum immunoglobulin isotypes with profoundly decreased or absent B cells, agammaglobulinemia	CD79A	B-cell antigen receptor complex-associated protein alpha chain isoform 1 precursor	112205	AR	Agammaglobulinemia
Table 3 Predominantly antibody deficiencies	1. Severe reduction in all serum immunoglobulin isotypes with profoundly decreased or absent B cells, agammaglobulinemia	CD79B (B29)	B-cell antigen receptor complex-associated protein beta chain isoform 1 precursor	147245	AR	Agammaglobulinemia
Table 3 Predominantly antibody deficiencies	1. Severe reduction in all serum immunoglobulin isotypes with profoundly decreased or absent B cells, agammaglobulinemia	BLNK	B-cell linker protein isoform 1	604515	AR	Agammaglobulinemia
Table 3 Predominantly antibody deficiencies	1. Severe reduction in all serum immunoglobulin isotypes with profoundly decreased or absent B cells, agammaglobulinemia	PIK3CD	Phosphatidylinositol-4,5-Bisphosphate 3-Kinase Catalytic Subunit Delta	602839	AR	Agammaglobulinemia
Table 3 Predominantly antibody deficiencies	1. Severe reduction in all serum immunoglobulin isotypes with profoundly decreased or absent B cells, agammaglobulinemia	PIK3R1	Phosphoinositide-3-Kinase Regulatory Subunit 1	615214	AR	Agammaglobulinemia
Table 3 Predominantly antibody deficiencies	1. Severe reduction in all serum immunoglobulin isotypes with profoundly decreased or absent B cells, agammaglobulinemia	TCF3 (E47)	Transcription factor E2-alpha isoform E12	147141	AD	Agammaglobulinemia
Table 3 Predominantly antibody deficiencies	1. Severe reduction in all serum immunoglobulin isotypes with profoundly decreased or absent B cells, agammaglobulinemia	SLC39A7 (ZIP7)	Solute Carrier Family 39 Member 7	601416	AR	Agammaglobulinemia
Table 3 Predominantly antibody deficiencies	1. Severe reduction in all serum immunoglobulin isotypes with profoundly decreased or absent B cells, agammaglobulinemia	TOP2B	DNA Topoisomerase II Beta	126431	AD	Hoffman syndrome/ TOP2B deficiency, agammaglobulinemia
Table 3 Predominantly antibody deficiencies	1. Severe reduction in all serum immunoglobulin isotypes with profoundly decreased or absent B cells, agammaglobulinemia	FNIP1	Folliculin Interacting Protein 1	610594	AR	Agammaglobulinemia
Table 3 Predominantly antibody deficiencies	2. Severe reduction in at least 2 serum immunoglobulin isotypes with normal or low number of B cells, CVID phenotype	PIK3CD GOF	Phosphatidylinositol 4,5-bisphosphate 3-kinase catalytic subunit delta isoform	615513 (APDS1)	AD	Common variable immunodeficiency (CVID), hyper IgM
Table 3 Predominantly antibody deficiencies	2. Severe reduction in at least 2 serum immunoglobulin isotypes with normal or low number of B cells, CVID phenotype	PIK3R1	Phosphoinositide-3-Kinase Regulatory Subunit 1	616005 (APDS2)	AD	Common variable immunodeficiency (CVID)
Table 3 Predominantly antibody deficiencies	2. Severe reduction in at least 2 serum immunoglobulin isotypes with normal or low number of B cells, CVID phenotype	PTEN	Phosphatase And Tensin Homolog	158350	AD	Common variable immunodeficiency (CVID)
Table 3 Predominantly antibody deficiencies	2. Severe reduction in at least 2 serum immunoglobulin isotypes with normal or low number of B cells, CVID phenotype	CD19	B-lymphocyte antigen CD19 isoform 2 precursor	107265	AR	Common variable immunodeficiency (CVID)
Table 3 Predominantly antibody deficiencies	2. Severe reduction in at least 2 serum immunoglobulin isotypes with normal or low number of B cells, CVID phenotype	CD81	CD81 antigen isoform 1	186845	AR	Common variable immunodeficiency (CVID)
Table 3 Predominantly antibody deficiencies	2. Severe reduction in at least 2 serum immunoglobulin isotypes with normal or low number of B cells, CVID phenotype	MS4A1 (CD20)	B-lymphocyte antigen CD20	112210	AR	Common variable immunodeficiency (CVID)
Table 3 Predominantly antibody deficiencies	2. Severe reduction in at least 2 serum immunoglobulin isotypes with normal or low number of B cells, CVID phenotype	CR2 (CD21)	Complement receptor type 2 isoform 1 precursor	120650	AR	Common variable immunodeficiency (CVID)
Table 3 Predominantly antibody deficiencies	2. Severe reduction in at least 2 serum immunoglobulin isotypes with normal or low number of B cells, CVID phenotype	TNFRSF13B (TACI)	Tumor necrosis factor receptor superfamily member 13B	604907	AD or AR	Common variable immunodeficiency (CVID), immunoglobulin A deficiency
Table 3 Predominantly antibody deficiencies	2. Severe reduction in at least 2 serum immunoglobulin isotypes with normal or low number of B cells, CVID phenotype	TNFRSF13C (BAFF)	Tumor necrosis factor receptor superfamily member 13C	606269	AD or AR	Common variable immunodeficiency (CVID)
Table 3 Predominantly antibody deficiencies	2. Severe reduction in at least 2 serum immunoglobulin isotypes with normal or low number of B cells, CVID phenotype	TNFSF12 (TWEAK)	Tumor necrosis factor ligand superfamily member 12 proprotein	602695	AD	Common variable immunodeficiency (CVID)
Table 3 Predominantly antibody deficiencies	2. Severe reduction in at least 2 serum immunoglobulin isotypes with normal or low number of B cells, CVID phenotype	TRNT1	TRNA Nucleotidyl Transferase 1	612907	AR	B cell deficiency and hypogammaglobulinemia
Table 3 Predominantly antibody deficiencies	2. Severe reduction in at least 2 serum immunoglobulin isotypes with normal or low number of B cells, CVID phenotype	NFKB1	Nuclear Factor Kappa B Subunit 1	164011	AD	Common variable immunodeficiency (CVID)
Table 3 Predominantly antibody deficiencies	2. Severe reduction in at least 2 serum immunoglobulin isotypes with normal or low number of B cells, CVID phenotype	NFKB2	Nuclear factor NF-kappa-B p100 subunit isoform a	164012	AD	Common variable immunodeficiency (CVID)
Table 3 Predominantly antibody deficiencies	2. Severe reduction in at least 2 serum immunoglobulin isotypes with normal or low number of B cells, CVID phenotype	IKZF1 (IKAROS)	DNA-binding protein Ikaros isoform 2	603023	AD with incomplete penetrance	Late-onset B-cell PID
Table 3 Predominantly antibody deficiencies	2. Severe reduction in at least 2 serum immunoglobulin isotypes with normal or low number of B cells, CVID phenotype	IRF2BP2	Interferon Regulatory Factor 2 Binding Protein 2	615332	AD	Common variable immunodeficiency (CVID)
Table 3 Predominantly antibody deficiencies	2. Severe reduction in at least 2 serum immunoglobulin isotypes with normal or low number of B cells, CVID phenotype	ATP6AP1	ATPase H+ Transporting Accessory Protein 1	300972	XL	Common variable immunodeficiency (CVID)
Table 3 Predominantly antibody deficiencies	2. Severe reduction in at least 2 serum immunoglobulin isotypes with normal or low number of B cells, CVID phenotype	ARHGEF1	Rho Guanine Nucleotide Exchange Factor 1	618459	AR	Common variable immunodeficiency (CVID)
Table 3 Predominantly antibody deficiencies	2. Severe reduction in at least 2 serum immunoglobulin isotypes with normal or low number of B cells, CVID phenotype	SH3KBP1	SH3 Domain Containing Kinase Binding Protein 1	300310	XL	Common variable immunodeficiency (CVID)
Table 3 Predominantly antibody deficiencies	2. Severe reduction in at least 2 serum immunoglobulin isotypes with normal or low number of B cells, CVID phenotype	SEC61A1	SEC61 Translocon Subunit Alpha 1	609213	AD	Common variable immunodeficiency (CVID)
Table 3 Predominantly antibody deficiencies	2. Severe reduction in at least 2 serum immunoglobulin isotypes with normal or low number of B cells, CVID phenotype	RAC2	Rac Family Small GTPase 2	602049	AR	Common variable immunodeficiency (CVID)
Table 3 Predominantly antibody deficiencies	2. Severe reduction in at least 2 serum immunoglobulin isotypes with normal or low number of B cells, CVID phenotype	MOGS	Mannosyl-Oligosaccharide Glucosidase	601336	AR	Common variable immunodeficiency (CVID)
Table 3 Predominantly antibody deficiencies	2. Severe reduction in at least 2 serum immunoglobulin isotypes with normal or low number of B cells, CVID phenotype	PIK3CG	Phosphatidylinositol-4,5-Bisphosphate 3-Kinase Catalytic Subunit Gamm	601232	AR	Common variable immunodeficiency (CVID)
Table 1 Immunodeficiencies affecting cell costimulatorular and humoral immunity	3. Combined immunodeficiency (CID), generally less profound than SCID	ICOSL	Inducible T-cell costimulator precursor ligand	605717	AR	Common variable immunodeficiency (CVID)
Table 1 Immunodeficiencies affecting cellular and humoral immunity	3. Combined immunodeficiency (CID), generally less profound than SCID	IL21	Interleukin 21	615767	AR	Hypogammaglobulinemia, poor specific antibody responses; increased IgE
Table 1 Immunodeficiencies affecting cellular and humoral immunity	3. Combined immunodeficiency (CID), generally less profound than SCID	MAP 3 K14	Mitogen-Activated Protein Kinase Kinase Kinase 14	604655	AR	NIK deficiency, low B-cells
Table 1 Immunodeficiencies affecting cellular and humoral immunity	3. Combined immunodeficiency (CID), generally less profound than SCID	MSN	Moesin protein	300988	AR	Moesin deficiency, low number B-cells
Table 1 Immunodeficiencies affecting cellular and humoral immunity	3. Combined immunodeficiency (CID), generally less profound than SCID	REL	REL Proto-Oncogene, NF-KB Subunit	164910	AR	c-Rel deficiency
Table 2 Combined immunodeficiencies with associated or syndromic features	1. Immunodeficiency with congenital thrombocytopenia	WIPF1	WAS/WASL Interacting Protein Family Member 1	602357	AR	Normal of low numbers of B-cells
Table 2 Combined immunodeficiencies with associated or syndromic features	2. DNA repair defects other than those listed in Table 1	NBS1	Nijmegen breakage syndrome	602667	AR	Variable low B-cells and antibodies
Table 2 Combined immunodeficiencies with associated or syndromic features	2. DNA repair defects other than those listed in Table 1	DNMT3B	DNA Methyltransferase 3 Beta	602900	AR	Deceased B-cells or normal, Hypogammaglobulinemia or agammaglobulinemia
Table 2 Combined immunodeficiencies with associated or syndromic features	2. DNA repair defects other than those listed in Table 1	ZBTB24	Zinc Finger And BTB Domain Containing 24	614064	AR	Deceased B-cells or normal, Hypogammaglobulinemia or agammaglobulinemia
Table 2 Combined immunodeficiencies with associated or syndromic features	2. DNA repair defects other than those listed in Table 1	CDCA7	Cell Division Cycle Associated 7	609937	AR	Deceased B-cells or normal, Hypogammaglobulinemia or agammaglobulinemia
Table 2 Combined immunodeficiencies with associated or syndromic features	2. DNA repair defects other than those listed in Table 1	HELLS	Helicase, Lymphoid Specific	603946	AR	Deceased B-cells or normal, Hypogammaglobulinemia or agammaglobulinemia
Table 2 Combined immunodeficiencies with associated or syndromic features	2. DNA repair defects other than those listed in Table 1	ERCC6L2	ERCC Excision Repair 6 Like 2	615667	AR	Hebo deficiency)
Table 2 Combined immunodeficiencies with associated or syndromic features	2. DNA repair defects other than those listed in Table 1	PMS2	PMS1 Homolog 2, Mismatch Repair System Component	600259	AR	Low B-cells, Low IgG and IgA, high IgM
Table 2 Combined immunodeficiencies with associated or syndromic features	2. DNA repair defects other than those listed in Table 1	GINS1	GINS Complex Subunit 1	610608	AR	Low or normal B-cells, high IgA, low IgM and IgG
Table 2 Combined immunodeficiencies with associated or syndromic features	2. DNA repair defects other than those listed in Table 1	MCM10	Minichromosome Maintenance 10 Replication Initiation Factor	609357	AR (LOF)	Low B-cells
Table 2 Combined immunodeficiencies with associated or syndromic features	4.Immuno-osseous dysplasias	MYSM1	MYSM1 deficiency	612176	AR	B-cell deficiency, recurrent infections
Table 2 Combined immunodeficiencies with associated or syndromic features	4.Immuno-osseous dysplasias	RNU4ATAC	RNA, U4atac Small Nuclear (U12-Dependent Splicing)	601428	AR	Decreased total and memory B cells
Table 2 Combined immunodeficiencies with associated or syndromic features	5. Hyper IgE syndromes (HIES)	PGM3	Phosphoglucomutase 3	172100	AR	Low B-cells, elevated IGAM
Table 2 Combined immunodeficiencies with associated or syndromic features	5. Hyper IgE syndromes (HIES)	CARD11	Caspase Recruitment Domain Family Member 11	617638	AD LOF	Low or normal B-cells, high IgE, poor specific Ab production
Table 2 Combined immunodeficiencies with associated or syndromic features	6. Defects of vitamin B12 and folate metabolism	MTHFD1	Methylene-tetrahydrofolate dehydrogenase 1	172460	AR	Low B-cells, recurrent infections
Table 2 Combined immunodeficiencies with associated or syndromic features	6. Defects of vitamin B12 and folate metabolism	TCN2	Transcobalamin 2	613441	AR	Variable low B-cells, decreased Ig
Table 2 Combined immunodeficiencies with associated or syndromic features	6. Defects of vitamin B12 and folate metabolism	SLC46A1	Solute Carrier Family 46 Member 1	229050	AR	Variable low B-cells, decreased Ig
Table 2 Combined immunodeficiencies with associated or syndromic features	9. Other defects	CCBE1	Collagen And Calcium Binding EGF Domains 1	612753	AR	Low variable B-cells, decreased Ig
Table 2 Combined immunodeficiencies with associated or syndromic features	9. Other defects	FAT4	FAT Atypical Cadherin 4	612411	AR	Low variable B-cells, decreased Ig
Table 4 Diseases of immune dysregulation	3. Regulatory T cell defects	CTLA4	Cytotoxic T-Lymphocyte Associated Protein 4	123890	AD	B-cells decreased
Table 4 Diseases of immune dysregulation	3. Regulatory T cell defects	LRBA	Lipopolysaccharide-responsive and beige-like anchor protein isoform 2	606453	AR	Common variable immunodeficiency (CVID) with autoimmunity
Table 4 Diseases of immune dysregulation	3. Regulatory T cell defects	STAT3 GOF mutation	Signal Transducer And Activator Of Transcription 3	102582	AD GOF	B-cells decreased
Table 4 Diseases of immune dysregulation	4. Autoimmunity with or without lymphoproliferation	TPP2	Tripeptidyl Peptidase 2	190470	AR	B-cells decreased
Table 4 Diseases of immune dysregulation	5. Immune dysregulation with colitis	RIPK1	Receptor Interacting Serine/Threonine Kinase 1	618108	AR	B-cells normal or reduced
Table 5 Congenital defects of phagocyte number or function	4. Other non-lymphoid defects	GATA2	Endothelial transcription factor GATA-2 isoform 1	137295	AD	Immunodeficiency 21, Emberger syndrome, susceptibility to acute myeloid Leukemia and myelodysplastic syndrome, reduced memory B-cells
Table 6 Defects in intrinsic and innate immunity	2. Epidermodysplasia verruciformis (HPV)	CXCR4	C-X-C chemokine receptor type 4 isoform b	162643	AD	Myelokathexis, isolated, WHIM syndrome (AD)
Table 6 Defects in intrinsic and innate immunity	6. Predisposition to mucocutaneous candidiasis	STAT 1 GOF	Signal Transducer And Activator Of Transcription 1	600555	AD GOF	Impairment of the development of IL-17-producing T cells
Table 7 Autoinflammatory disorders	1. Type 1 interferonopathies	OAS1	2'-5'-Oligoadenylate Synthetase 1	164350	AD GOF	During flares low B-cells, hypogamma
Table 7 Autoinflammatory disorders	1. Type 1 interferonopathies	CDC42	Cell Division Cycle 42	116952	AD
Table 7 Autoinflammatory disorders	2. Defects affecting the inflammasome	PLCG2	1-Phosphatidylinositol 4,5-bisphosphate phosphodiesterase gamma-2	600220	AD	Autoinflammation, antibody deficiency, and immune dysregulation syndrome, familial cold autoinflammatory syndrome
Table 9 Bone Marrow Failure		SAMD9L	Sterile Alpha Motif Domain Containing 9 Like	611170	AD GOF	Ataxia pancytopenia syndrome
Table 9 Bone Marrow Failure		RTEL1	Regulator Of Telomere Elongation Helicase 1	615190	AR	Nail dystrophy, leukoplakia, bone marrow failure, severe B cell immunodeficiency,
Table 9 Bone Marrow Failure		TP53	Tumor Protein P53	618165	AD	BMFS5: Erythroid hypoplasia, B cell deficiency
Not included in IUIS classification		LRRC8A	Volume-regulated anion channel subunit LRRC8A	608360	AD	Agammaglobulinemia
